# Supplementary material for: Stimulation of Potent Humoral and Cellular Immunity via Synthetic Dual-Antigen MVA-Based COVID-19 Vaccine COH04S1 in Cancer Patients Post Hematopoietic Cell Transplantation and Cellular Therapy
Source: Vaccines (Basel). 2023 Sep 15;11(9):1492. doi: 10.3390/vaccines11091492 (PMC10538048; doi:10.3390/vaccines11091492)
Supplement: Supplementary file 1 [file vaccines-11-01492-s001.zip]

Archive with 1 entries (1 files):
- vaccines-2573932-supplementary.pdf
